# Supplementary material for: Characterization of Salmonella spp. and E. coli Strains Isolated from Wild Carnivores in Janos Biosphere Reserve, Mexico
Source: Animals (Basel). 2022 Apr 20;12(9):1064. doi: 10.3390/ani12091064 (PMC9100909; doi:10.3390/ani12091064)
Supplement: Supplementary file 1 [file animals-12-01064-s001.zip]

Archive with 1 entries (1 files):
- animals-1679472-supplementary.pdf
